# Supplementary material for: Application of Bimetallic Hydroxide/Graphene Composites in Wastewater Treatment
Source: Molecules. 2024 Jul 2;29(13):3157. doi: 10.3390/molecules29133157 (PMC11243626; doi:10.3390/molecules29133157)
Supplement: Supplementary file 1 [file molecules-29-03157-s001.zip]

Archive with 1 entries (1 files):
- molecules-3007625-supplementary.pdf
